# Supplementary material for: Clomiphene Citrate Shows Effective and Sustained Antimicrobial Activity against Mycobacterium abscessus
Source: Int J Mol Sci. 2021 Oct 13;22(20):11029. doi: 10.3390/ijms222011029 (PMC8537717; doi:10.3390/ijms222011029)
Supplement: Supplementary file 1 [file ijms-22-11029-s001.zip]

Archive with 1 entries (1 files):
- ijms-1391470-supplementary.pptx
